# Supplementary material for: Lysosomal exocytosis releases pathogenic α-synuclein species from neurons in synucleinopathy models
Source: Nat Commun. 2022 Aug 22;13:4918. doi: 10.1038/s41467-022-32625-1 (PMC9395532; doi:10.1038/s41467-022-32625-1)
Supplement: Supplementary file 4 — Source Data File [file 41467_2022_32625_MOESM4_ESM.xlsx]

## Sheet: Fig. 1
Fig. 1b
	Cathepsin-D			Citrate Synthase			Catalase					Activity in fractions 8-10 (% of all fractions combined)
Fraction	Exp.1	Exp.2	Exp.3	Exp.1	Exp.2	Exp.3	Exp.1	Exp.2	Exp.3			Exp.1	Exp.2	Exp.3
1	0.76	0.01	0.25	25.11	9.72	15.4	7.34	3.58	7.27		Cath-D	86.4	87.3	91.4
2	1.87	2.29	0.47	26.14	36.91	23.58	13.98	15.08	14.63		Citr. Synth.	1.9	-0.6	2.5
3	0.61	0.2	1.1	31.03	28.64	26.17	24.14	18.13	15.22		Catalase	16.1	13.7	20.5
4	1.03	0.04	-0.22	11.19	21.88	20.93	12.54	17.59	7.35
5	1.65	1.82	-0.6	2.14	2.23	7.14	9.36	6.19	14.34
6	2.4	2.54	1.32	2.99	1.06	3.87	7.38	17.69	11.46
7	5.27	5.82	6.31	-0.46	0.18	0.39	9.15	8.09	9.21
8	15.47	16.39	8.63	2.5	-2.34	1.07	6.01	5.34	9.04
9	40.02	42.81	63.95	-0.68	0.96	0.6	7.79	5.51	7.65
10	30.94	28.08	18.78	0.04	0.77	0.85	2.31	2.8	3.84
Fig. 1c
	αSyn aggr.			αSyn pSer129 aggr.			αSyn Fila.			αSyn Amyl.						Activity in fractions 8-10 (% of all fractions combined)
Fraction	Exp.1	Exp.2	Exp.3	Exp.1	Exp.2	Exp.3	Exp.1	Exp.2	Exp.3	Exp.1	Exp.2	Exp.3				Exp.1	Exp.2	Exp.3
1	16.94	18.72	11.29	11.66	8.88	8.57	5.04	6.14	4.55	24.46	18.82	16.9			αSyn aggr.	75.3	75.8	72
2	1.62	0.92	4.84	3.96	3.27	4.29	0.44	0.63	1.86	4.19	2.42	4.54			αSyn pSer129 aggr.	66.7	83.6	75.7
3	1.03	0.52	3.23	4.66	2.34	5.71	0.13	0.19	0.07	0.01	0	-0.09			αSyn Fila.	91.7	84.7	85.8
4	2.36	0.26	5.38	2.1	0.47	0	0.04	0	0.01	0	-0.02	-0.06			αSyn Amyl.	71.3	78.9	79
5	1.03	0	0	3.5	1.87	1.43	0.03	0.01	0.05	0	-0.02	-0.08
6	-0.44	-0.13	1.61	1.86	-0.47	-1.43	0.11	0.03	0.13	0.01	-0.03	-0.09
7	2.21	3.93	1.61	5.59	0	5.71	2.54	8.31	7.51	0.01	-0.03	-0.09
8	18.41	18.72	23.66	17.48	18.22	11.43	22.95	12.26	9.32	14.07	10.64	4.32
9	30.93	39.66	28.49	25.41	35.51	31.43	38.3	46.27	48.85	37.64	48.13	43.98
10	25.92	17.41	19.89	23.78	29.91	32.86	30.42	26.18	27.64	19.61	20.09	30.67

## Sheet: Fig. 2
Fig. 2b
	Littermate ratio
Litter	WT	Tg-HA LAMP1 Myc		Age (weeks)	Female WT					Female Tg- HA LAMP1 Myc					Male WT					Male Tg- HA LAMP1 Myc
1	0.375	0.625		3	8.5	9.5	11.3	9.2	9.6	7.8	9.5	10.2	10.8	9.1	9.1	11.8	9.2	10.4	9.6	9.2	10.3	11.4	9.9	9.4
2	0.571429	0.428571		4	13.9	14.9	15.7	14.4	14.1	13.9	14.7	15.1	15.8	13.5	15.9	17	15.9	17.1	15.9	15.6	17.1	18	15.8	15.6
3	0.666667	0.333333		5	17.2	18	19.1	16.3	17.5	17.5	17.5	18.7	19.6	17.1	19.7	21.8	20.3	21.4	20.6	19.6	20.5	22	20	19.2
4	0.666667	0.333333		6	18.1	19.6	19.7	17.8	18.8	17.9	18.3	19.8	19.5	19	21.8	23.7	20.7	23	21.7	21.8	22.5	22.7	21.4	20.5
5	0.5	0.5		7	19	20.1	20.3	18.3	18.7	17.8	19	20.2	20.2	19.1	22.8	25.1	23.1	24.2	22.8	22.9	25	24.8	22.7	22.1
6	0.375	0.625		8	18.8	20	20.8	18.8	19.9	19	19.2	20.1	21	19.6	24.6	26.5	23.5	25.6	24.8	24.3	25.8	25.7	24.1	24.4
7	0.5	0.5		9
8	0.583333	0.416667		10	20.3	21.5	22.3	20.2	21	20	20.9	21.5	22.6	20.5	25.8	29.6	26.1	28.3	26.2	26.1	28.6	29.4	25.7	25.9
9	0.6	0.4		11
10	0.545455	0.454545		12	21.1	21.6	23.4	21.5	22.2	21.1	20.8	22.8	23.4	21.9	27	30	28.3	29.7	27.5	27.9	30	29.8	28.4	28.1
11	0.428571	0.571429		13
				14	21.7	24.9	24.9	22.8	22.9	21.3	22.6	24.4	25.7	23.4	30.3	31.7	29.7	31	30.6	30.4	31.5	31.6	30.5	29.2
				15
				16	22.4	25.5	25.6	22.3	24.3	22.6	24.2	25.8	25.3	23.3	31.6	33.8	31.9	33.3	31.7	31.8	33.6	33.5	31.3	31.8
				17
				18	24.2	25.3	26	24.3	23.9	23.5	24.3	26	26.6	24.4	33.5	34.2	32.2	34.2	33.1	33.6	34.1	34.8	32	31.5

## Sheet: Fig. 3
Fig. 3a							Fig. 3b				Fig. 3c											Fig. 3e
	Fraction of protein in neuronal lysosomes (% of total in brain)							Gold particle density					αSyn Aggr. (% of no Proteinase K)										PLA puncta/nucleus
	αSyn Mono	αSyn Aggr.	αSyn pSer129 Aggr.	αSyn Fila.	αSyn Amyl.			WT	Tg-αSynA53T			[PK] μg/mL	- TX100				+TX100					DIV	Day 14	Day 49
	-0.25	6.994	9.308	18.381	17.769			0	46.83			0	100	100	100	100	100	100	100	100			0.0056	0.2154
	-0.04	9.429	12.412	25.509	25.842			4.67456	19.3894			0.1	88	97	103	110	91	96	63	83			0.0501	0.116
	0.37	11.767	14.381	25.798	22.733			8.49518	1.67979			1	87	98	94	84	47	50	30	59			0.0025	0.1744
	-1.42	8.55	6.566	24.037	16.673			0	15.3358			10	80	89	90	98	4	3	7	19			0.0254	0.2588
	5.15	11.839	10.377	22.162	21.035			0	0.671137			100	72	92	61	83	0	-3	5	13
	2.21	9.282	13.637	23.145	22.019			0	5.58652
	4.96	9.88	9.648	20.172	18.952			3.43073	44.4665				αSyn pSer129 Aggr. (% of no Proteinase K)
	2.09	10.092	11.759	21.622	20.599			0	26.923			[PK] μg/mL	- TX100				+TX100
								0	23.4155			0	100	100	100	100	100	100	100	100
								0	0			0.1	96	111	83	108	82	96	95	81
								0	5.43789			1	90	101	84	94	45	53	42	62
								0	1.63358			10	86	100	65	90	5	3	7	-1
								0	0			100	65	57	68	85	1	2	1	-1
								0	16.1149
								0	0				αSyn Fila. (% of no Proteinase K)
								1.90649	0			[PK] μg/mL	- TX100				+TX100
								0	6.75554			0	100	100	100	100	100	100	100	100
								0	17.7023			0.1	102	103	97	93	81	95	97	65
								8.44875	4.99926			1	93	89	95	90	70	47	59	39
								2.52842	2.93764			10	91	97	91	85	2	4	3	2
								7.63128	14.9511			100	63	73	87	77	2	1	2	2
								0	0
								15.8978	0				αSyn Amyl. (% of no Proteinase K)
								0	0			[PK] μg/mL	- TX100				+TX100
								0	11.7217			0	100	100	100	100	100	100	100	100
								3.33678	6.07355			0.1	102	93	97	100	95	68	82	97
								0	4.28388			1	94	90	95	87	47	40	65	57
								0	30.9969			10	91	86	91	95	3	2	2	3
								10.722	21.9438			100	62	77	87	71	1	2	2	2
								0	4.7595
								0	53.3097				Cathepsin-L (% of no Proteinase K)
								2.8378	1.05412			[PK] μg/mL	- TX100				+TX100
								0	29.2988			0	100	100	100	100	100	100	100	100
								2.20996	10.1998			0.1	99	92	97	103	65	92	75	82
								26.8244	14.8771			1	82	87	93	92	53	43	31	42
								0	51.9346			10	92	81	89	89	1	-1	0	4
								7.28097	18.6387			100	49	70	83	68	0	1	1	1
								0	21.1321
								0	62.3806				ATP6V1B2 (% of no Proteinase K)
								0	18.1683			[PK] μg/mL	- TX100				+TX100
								5.51612	22.1776			0	100	100	100	100	100	100	100	100
								3.20131	10.7352			0.1	98	89	80	81	97	94	70	94
								0	34.2024			1	56	46	50	62	61	52	45	59
								0	24.3124			10	19	19	13	21	19	21	17	21
								0	31.0774			100	9	6	7	4	9	6	11	12
								12.8982	6.08047
								8.36469	62.5162				ATP6V1E2 (% of no Proteinase K)
								6.90224	16.9811			[PK] μg/mL	- TX100				+TX100
								3.95148	23.7033			0	100	100	100	100	100	100	100	100
								0	41.9641			0.1	83	81	73	96	84	87	68	81
									0			1	44	34	46	48	44	43	34	40
									7.87078			10	13	10	9	11	13	14	9	8
									9.05846			100	4	-4	3	5	4	1	3	2
									10.015
									13.8437

## Sheet: Fig. 4
Fig. 4a													Fig. 4b
		αSyn pSer129 Aggr. (% of no Proteinase K)												αSyn pSer129 Aggr. (% of no Proteinase K)
	[PK] μg/mL	- TX100				+TX100							[PK] μg/mL	- TX100			+TX100
	0	100	100	100	100	100	100	100	100				0	100	100	100	100	100	100
	1	135	138	100	92	137	137	108	88				1	108	104	102	115	95	103
	10	53	58	49	42	56	69	50	52				10	125	95	81	116	99	88
	100	19	14	15	13	22	19	15	9				100	12	27	29	17	12	29
		αSyn Fila. (% of no Proteinase K)												αSyn Fila. (% of no Proteinase K)
	[PK] μg/mL	- TX100					+TX100						[PK] μg/mL	- TX100			+TX100
	0	100	100	100	100	100	100	100	100	100	100		0	100	100	100	100	100	100
	1	45	40	39	61	48	50	62	47	39	57		1	104	97	98	97	96	97
	10	30	25	34	33	33	29	33	27	37	11		10	78	70	70	63	72	68
	100	3	8	9	7	10	5	9	10	8	5		100	2	2	2	2	2	2
		αSyn Amyl. (% of no Proteinase K)												αSyn Amyl. (% of no Proteinase K)
	[PK] μg/mL	- TX100					+TX100						[PK] μg/mL	- TX100			+TX100
	0	100	100	100	100	100	100	100	100	100	100		0	100	100	100	100	100	100
	1	78	68	61	88	56	71	59	78	84	75		1	93	96	96	93	96	89
	10	28	21	19	21	25	26	35	19	28	27		10	87	80	80	80	80	74
	100	12	11	12	10	16	10	15	15	8	10		100	3	4	3	3	4	3
		Cathepsin-L (% of no Proteinase K)												Cathepsin-L (% of no Proteinase K)
	[PK] μg/mL	- TX100				+TX100							[PK] μg/mL	- TX100			+TX100
	0	100	100	100	100	100	100	100	100				0	100	100	100	100	100	100
	1	52	44	52	44	41	32	56	46				1	76	61	65	85	69	53
	10	14	14	14	19	21	6	13	33				10	12	8	13	5	16	8
	100	12	11	6	14	14	10	12	10				100	5	3	6	4	8	4
		TSG101 (% of no Proteinase K)												TSG101 (% of no Proteinase K)
	[PK] μg/mL	- TX100					+TX100						[PK] μg/mL	- TX100			+TX100
	0	100	100	100	100	100	100	100	100	100	100		0	100	100	100	100	100	100
	1	96	94	82	89	95	91	86	93	86	90		1	115	101	88	82	77	85
	10	91	89	102	86	91	20	14	30	16	25		10	69	79	96	2	8	12
	100	64	42	68	32	80	13	2	4	8	4		100	18	43	23	-1	5	5
		Neuroserpin (% of no Proteinase K)												Neuroserpin (% of no Proteinase K)
	[PK] μg/mL	- TX100				+TX100							[PK] μg/mL	- TX100			+TX100
	0	100	100	100	100	100	100	100	100				0	100	100	100	100	100	100
	1	86	101	99	98	92	105	79	94				1	62	78	71	69	87	76
	10	19	24	19	12	20	17	23	23				10	5	3	4	4	1	6
	100	1	1	1	1	7	2	0	0				100	1	1	0	3	4	0

## Sheet: Fig. 5
Fig. 5b						Fig. 5c
	Extracellular αSyn pSer129 Aggr. (% of total lysate)						Cathepsin-L		αSyn pSer129 Aggr.
	Control	VAMP7 DN	SNAP23 KD	SNAP23 KD+Resc			X	Error bar	n=1	n=2	n=3	n=4	n=5	n=6	n=7
	8.19	3.07	3.25	7.05		Control	4.116	0.3305	8.19	9.08	11.88	5.79	4.32	6.57	8.25
	9.08	4.63	4.35	8.28		VAMP7 DN	2.49	0.1411	3.07	4.63	6.87	3.29	2.25	3.26	4.06
	11.88	6.87	7.81	9.23		SNAP23 KD	2.579	0.2758	3.25	4.35	7.81	4.47	3.21	4.08	4.13
	5.79	3.29	4.47	6.08		SNAP23 KD+Resc	3.486	0.142	7.05	8.28	9.23	6.08	4.32	6.39	7.68
	4.32	2.25	3.21	4.32
	6.57	3.26	4.08	6.39			Cathepsin-L		αSyn Fila.
	8.25	4.06	4.13	7.68			X	Error bar	n=1	n=2	n=3	n=4	n=5	n=6	n=7
						Control	4.116	0.3305	9.39	9.98	10.78	5.49	4.78	7.64	8.26
	Extracellular αSyn Fila. (% of total lysate)					VAMP7 DN	2.49	0.1411	3.14	3.95	5.41	3.9	3.36	2.62	3.89
	Control	VAMP7 DN	SNAP23 KD	SNAP23 KD+Resc		SNAP23 KD	2.579	0.2758	3.71	4.73	7.82	4.02	3.32	4.12	3.6
	9.39	3.14	3.71	7.28		SNAP23 KD+Resc	3.486	0.142	7.28	8.45	8.78	6.08	4.31	6.89	7.17
	9.98	3.95	4.73	8.45
	10.78	5.41	7.82	8.78			Cathepsin-L		αSyn Amyl.
	5.49	3.9	4.02	6.08			X	Error bar	n=1	n=2	n=3	n=4	n=5	n=6	n=7
	4.78	3.36	3.32	4.31		Control	4.116	0.3305	4.52	3.73	5.26	3.05	2.41	3.55	4.05
	7.64	2.62	4.12	6.89		VAMP7 DN	2.49	0.1411	3.24	1.91	2.62	1.85	1.94	1.45	1.94
	8.26	3.89	3.6	7.17		SNAP23 KD	2.579	0.2758	2.79	2.61	3.36	1.97	1.72	1.78	1.83
						SNAP23 KD+Resc	3.486	0.142	3.36	3.76	3.97	3.03	2.33	3.23	3.31
	Extracellular αSyn Amyl. (% of total lysate)
	Control	VAMP7 DN	SNAP23 KD	SNAP23 KD+Resc
	4.52	3.24	2.79	3.36
	3.73	1.91	2.61	3.76
	5.26	2.62	3.36	3.97
	3.05	1.85	1.97	3.03
	2.41	1.94	1.72	2.33
	3.55	1.45	1.78	3.23
	4.05	1.94	1.83	3.31
	Extracellular Cathepsin-L (% of total lysate)
	Control	VAMP7 DN	SNAP23 KD	SNAP23 KD+Resc
	5.31	2.9	3	3.61
	4.51	2.29	3.3	3.86
	4.42	2.95	3.6	3.96
	3	2.3	2.31	3.34
	3.57	2.63	2.08	2.83
	3.18	1.89	2.16	3.41
	4.82	2.47	1.6	3.39

## Sheet: Fig. 6
Fig. 6a		K114 fluorescence (% WT at day 28)
	Incubation time (days)	Tgx2-αSynA53T				Tgx2-αSynA53T + VAMP7 DN				WT
	0	26	10	4	17	22	19	4	7	19	10	7	13
	7	69	79	81	28	37	70	18	55	17	16	14	16
	14	100	127	135	107	60	100	64	41	31	23	16	15
	21	111	146	146	132	95	110	122	86	58	55	56	52
	28	110	125	150	144	115	112	143	124	100	100	100	100
Fig. 6b		Thioflavin-T (% WT at day 28)
	Incubation time (days)	Tgx2-αSynA53T				Tgx2-αSynA53T + VAMP7 DN				WT
	0	-9	-5	5	-8	-16	-5	8	-11	-1	0	3	-2
	7	53	84	52	63	50	56	18	61	14	23	13	-6
	14	115	141	88	105	76	141	21	95	19	34	11	22
	21	153	159	91	119	104	171	65	105	84	60	33	40
	28	161	146	116	108	115	112	87	113	100	100	100	100
Fig. 6c		αSyn monomer (% of day 0)
	Incubation time (days)	Tgx2-αSynA53T				Tgx2-αSynA53T + VAMP7 DN				WT
	0	100	100	100	100	100	100	100	100	100	100	100	100
	7	69	33	42	33	83	60	63	70	110	103	83	104
	14	29	7	12	12	40	23	33	29	102	74	42	76
	21	5	7	12	3	32	11	23	17	55	26	55	14
	28	12	8	10	0	24	8	4	7	47	8	27	1
		αSyn Fila. (% WT at day 28)
	Incubation time (days)	Tgx2-αSynA53T				Tgx2-αSynA53T + VAMP7 DN				WT
	0	5	7	6	9	3	4	3	7	0	0	0	0
	7	26	44	26	12	5	15	8	8	2	3	3	4
	14	69	126	77	43	19	65	47	28	11	8	17	13
	21	118	156	116	150	57	139	91	65	20	33	42	32
	28	130	160	110	200	128	162	118	144	100	100	100	100
		αSyn Amyl. (% WT at day 28)
	Incubation time (days)	Tgx2-αSynA53T				Tgx2-αSynA53T + VAMP7 DN				WT
	0	1	4	4	2	2	2	3	2	0	0	0	0
	7	10	6	23	6	1	2	6	2	1	1	2	1
	14	36	44	75	43	11	22	32	16	3	7	7	2
	21	98	98	168	121	32	43	128	59	14	15	32	23
	28	92	111	196	136	81	103	181	121	100	100	100	100
Fig. 6d		αSyn monomer (% WT at DIV 49)
	Neuron age (DIV)	Tgx2-αSynA53T			Tgx2-αSynA53T + VAMP7 DN			WT
	28	98.1	96.28	88.33	105.86	90.46	89.7	103.33	90.44	96.95
	35	103.89	81.55	104.22	110.89	104.69	91.91	102.98	82	100.97
	42	96.81	101.06	91.52	101.88	96.52	108.58	104.48	108.89	112.84
	49	96.49	88	92.86	100.35	101.28	101.01	100	100	100
		αSyn aggr. (% WT at DIV 49)
	Neuron age (DIV)	Tgx2-αSynA53T			Tgx2-αSynA53T + VAMP7 DN			WT
	28	26.92	20.06	29.18	21.89	18.13	15.07	10.07	13.21	12.3
	35	83.51	60	97.04	48.73	36.39	37.88	6.4	22.53	11.18
	42	122.32	111.1	115.48	115.24	94.41	113.42	91.19	64.39	79.24
	49	98.99	119.52	109.58	100.52	112.21	119.21	100	100	100
		αSyn pSer129 mono. (% WT at DIV 49)
	Neuron age (DIV)	Tgx2-αSynA53T			Tgx2-αSynA53T + VAMP7 DN			WT
	28	98.1	107.65	91.81	103.66	99.01	88.86	101.34	98.78	97.17
	35	100.21	95.25	102.56	115.62	107.16	95.89	104.02	94.17	96.87
	42	101.76	115.71	91.82	103.01	105.79	100.58	112.18	108.48	105.97
	49	90.9	98.5	94.51	95.26	124.3	96.25	100	100	100
		αSyn pSer129 aggr. (% WT at DIV 49)
	Neuron age (DIV)	Tgx2-αSynA53T			Tgx2-αSynA53T + VAMP7 DN			WT
	28	23.9	21.25	27.06	15.94	18.8	16	10.77	12.99	12.62
	35	86.95	75.69	97.54	57.42	37.34	43.49	9.4	22.72	10.12
	42	116.49	107.23	119.91	106.9	90.96	97.22	85.3	64.79	81.86
	49	97.63	118.03	109.55	100.01	108.3	121.75	100	100	100
		αSyn Fila. (% WT at DIV 49)
	Neuron age (DIV)	Tgx2-αSynA53T			Tgx2-αSynA53T + VAMP7 DN			WT
	28	0.11	-0.02	-0.01	-0.09	-0.16	-0.02	0	-0.1	0.01
	35	24.73	27.7	21.46	8.07	7.32	9.94	0.22	0.3	0.07
	42	84.14	88.38	88.52	66.5	67.78	63.95	43.18	51.1	33.96
	49	125.47	169.79	110.47	122.57	151.32	118.19	100	100	100
		αSyn Amyl. (% WT at DIV 49)
	Neuron age (DIV)	Tgx2-αSynA53T			Tgx2-αSynA53T + VAMP7 DN			WT
	28	0.28	0.24	0.13	0.24	0.17	0.05	0.41	0.19	0.2
	35	30.71	36.21	32.19	9.93	9.48	11.6	0.38	0.39	2.23
	42	93.46	101.59	81.33	62.28	61.83	59.37	26.85	32.43	25.55
	49	99.29	114.44	100.75	97.3	105.05	100.66	100	100	100

## Sheet: Fig. S1
Fig. S1
		αSyn monomer (% of 1 mo)
	Age (mo)	Tg-αSynA53T/CSPα+/-							Tg-αSynA53T/CSPα-/-
	1	100	100	100	100	100	100	100	100	100	100	100	100	100	100
	3	113	99	92	73	103	104	103	114	109	88	80	119	89	95
	6	105	99	62	71	110	122	96	130	97	93	85	103	100	97
		αSyn pSer129 Aggr. (% of Tg-αSynA53T/CSPα+/- at 6 mo)
	Age (mo)	Tg-αSynA53T/CSPα+/-							Tg-αSynA53T/CSPα-/-
	1	10	14	12	17	24	40	2	6	16	34	18	17	9	7
	3	14	23	19	22	16	33	6	41	69	72	30	66	25	46
	6	100	100	100	100	100	100	100	121	117	98	82	99	101	140
		αSyn Fila. (% of Tg-αSynA53T/CSPα+/- at 6 mo)
	Age (mo)	Tg-αSynA53T/CSPα+/-							Tg-αSynA53T/CSPα-/-
	1	24	17	19	12	24	22	10	19	27	39	19	27	37	15
	3	31	27	13	32	18	15	38	61	63	69	56	37	68	36
	6	100	100	100	100	100	100	100	115	130	173	111	89	111	107
		αSyn Amyl. (% of Tg-αSynA53T/CSPα+/- at 6 mo)
	Age (mo)	Tg-αSynA53T/CSPα+/-							Tg-αSynA53T/CSPα-/-
	1	33	16	23	37	12	19	22	19	37	26	20	31	44	12
	3	51	43	37	22	17	18	28	77	60	61	60	34	63	43
	6	100	100	100	100	100	100	100	124	108	141	121	96	102	123
		LAMP1 (% of 1 mo)
	Age (mo)	Tg-αSynA53T/CSPα+/-							Tg-αSynA53T/CSPα-/-
	1	100	100	100	100	100	100	100	100	100	100	100	100	100	100
	3	103	103	110	90	92	96	87	159	125	129	127	110	109	123
	6	84	99	101	88	99	96	102	163	162	146	138	148	125	137
		Cathepsin-L (% of 1 mo)
	Age (mo)	Tg-αSynA53T/CSPα+/-							Tg-αSynA53T/CSPα-/-
	1	100	100	100	100	100	100	100	100	100	100	100	100	100	100
	3	92	97	111	88	105	105	110	110	134	120	130	134	127	150
	6	83	104	107	96	92	94	102	149	169	138	180	184	155	184
		ATP5G (% of 1 mo)
	Age (mo)	Tg-αSynA53T/CSPα+/-							Tg-αSynA53T/CSPα-/-
	1	100	100	100	100	100	100	100	100	100	100	100	100	100	100
	3	94	113	91	94	126	100	96	135	155	121	115	149	183	127
	6	95	120	99	100	100	112	95	161	212	180	179	254	271	172
		NeuN (% of 1 mo)
	Age (mo)	Tg-αSynA53T/CSPα+/-							Tg-αSynA53T/CSPα-/-
	1	100	100	100	100	100	100	100	100	100	100	100	100	100	100
	3	56	112	97	108	110	94	51	112	91	126	117	94	86	86
	6	76	89	112	109	90	86	79	89	114	85	111	71	79	99

## Sheet: Fig. S2
Fig. S2

## Sheet: Fig. S3
Fig. S3b
	Littermate ratio (fraction of pups born)
Litter	WT	Tg-HA LAMP1 Myc	Tg-αSynA53T	Tg-αSynA53T/Tg-HA LAMP1 Myc
1	0.222	0.333	0.333	0.111
2	0.286	0.143	0.286	0.286
3	0.375	0.375	0.25	0
4	0.273	0.182	0.273	0.273
5	0.429	0.286	0.143	0.143
6	0.125	0.125	0.5	0.25
7	0.167	0	0.333	0.5
8	0.222	0.444	0	0.333
9	0.167	0.333	0.167	0.333
Fig. S3c
	Tg-αSynA53T	Tg-αSynA53T/Tg-HA LAMP1 Myc	Tg-HA LAMP1 Myc	WT
Age of death (days)	146	130	no deaths by 373 days	no deaths by 373 days
	152	189
	201	205
	215	236
	252	254
	283	279
	300	282
	327	305
	327	312
	362	373
Fig. S3d
	Tg-αSynA53T	Tg-αSynA53T/Tg-HA LAMP1 Myc	Tg-HA LAMP1 Myc	WT
Age of hind-limb clasp (days)	133	119	no mice with hind-limb clasping by 373 days	no mice with hind-limb clasping by 373 days
	140	168
	182	189
	196	224
	231	231
	259	259
	280	259
	301	280
	301	280
	336	343
Fig. S3e
	Tg-αSynA53T	Tg-αSynA53T/Tg-HA LAMP1 Myc	Tg-HA LAMP1 Myc	WT		Age (days)	Tg-αSynA53T										Tg-αSynA53T/Tg-HA LAMP1 Myc										Tg-HA LAMP1 Myc					WT
Age of mouse when it fails grid hang (hang less than 120 sec)	126	112	no mice failed	no mice failed		56	120	120	120	120	120	120	120	120	120	120	120	120	120	120	120	120	120	120	120	120	120	120	120	120	120	120	120	120	120	120
	126	168				84	120	120	120	120	120	120	120	120	120	120	120	120	120	120	120	120	120	120	120	120	120	120	120	120	120	120	120	120	120	120
	196	182				112	120	120	120	120	120	120	120	120	120	120	77	120	120	120	120	120	120	120	120	120	120	120	120	120	120	120	120	120	120	120
	196	224				126	101	85	120	120	120	120	120	120	120	120	15	120	120	120	120	120	120	120	120	120	120	120	120	120	120	120	120	120	120	120
	238	238				140	2	49	120	120	120	120	120	120	120	120		120	120	120	120	120	120	120	120	120	120	120	120	120	120	120	120	120	120	120
	266	266				154			120	120	120	120	120	120	120	120		120	120	120	120	120	120	120	120	120	120	120	120	120	120	120	120	120	120	120
	280	266				168			120	120	120	120	120	120	120	120		108	120	120	120	120	120	120	120	120	120	120	120	120	120	120	120	120	120	120
	308	280				182			120	120	120	120	120	120	120	120		34	111	120	120	120	120	120	120	120	120	120	120	120	120	120	120	120	120	120
	308	294				196			12	113	120	120	120	120	120	120			40	120	120	120	120	120	120	120	120	120	120	120	120	120	120	120	120	120
	336	336				210				7	120	120	120	120	120	120				120	120	120	120	120	120	120	120	120	120	120	120	120	120	120	120	120
						224					120	120	120	120	120	120				73	120	120	120	120	120	120	120	120	120	120	120	120	120	120	120	120
						238					58	120	120	120	120	120					49	120	120	120	120	120	120	120	120	120	120	120	120	120	120	120
						252						120	120	120	120	120						120	120	120	120	120	120	120	120	120	120	120	120	120	120	120
						266						41	120	120	120	120						38	95	120	120	120	120	120	120	120	120	120	120	120	120	120
						280							53	120	120	120								103	120	120	120	120	120	120	120	120	120	120	120	120
						294								120	120	120								21	76	120	120	120	120	120	120	120	120	120	120	120
						308								50	110	120									2	120	120	120	120	120	120	120	120	120	120	120
						322								2		120										120	120	120	120	120	120	120	120	120	120	120
						336										118										53	120	120	120	120	120	120	120	120	120	120
						350										89										100	120	120	120	120	120	120	120	120	120	120
						364																				2	120	120	120	120	120	120	120	120	120	120
				Fig. S3f		Age (days)	Tg-αSynA53T										Tg-αSynA53T/Tg-HA LAMP1 Myc										Tg-HA LAMP1 Myc						WT
				Time for turn (s)		56	4	5	3	5	6	2	4	3	3	1	5	5	2	3	1	4	7	2	3	3	3	1	2	2	4	5	3	4	1	5	2	3
						84	3	1	2	1	3	2	1	3	2	1	6	1	2	3	2	1	2	3	2	4	3	2	1	2	4	4	1	4	1	4	2	2
						98	7	1	2	4	1	2	2	3	1	2	8	3	3	2	1	2	1	1	2	2	2	1	2	1	1	3	1	2	1	2	2	1
						112	3	10	1	1	1	3	2	2	2	1	5	2	1	1	2	2	1	3	4	2	1	1	1	3	3	1	3	1	4	1	2	1
						126	10	7	2	1	1	2	1	2	2	3	12	2	1	1	3	2	2	1	2	3	2	1	2	1	1	1	1	1	1	2	2	2
						140	13	11	4	2	1	2	2	1	2	2		7	2	2	2	1	2	1	2	3	2	1	1	2	3	2	1	1	1	2	1	2
						154			9	4	2	2	3	2	3	2		16	4	1	2	1	2	1	2	2	2	1	1	1	3	1	1	1	1	1	2	2
						168			13	5	1	1	2	1	2	3		8	17	3	2	2	1	2	4	2	1	2	1	1	1	2	1	2	1	2	2	1
						182			10	3	2	2	3	2	2	2		17	15	4	3	2	2	1	2	2	2	1	2	1	1	1	1	1	2	2	1	2
						196			14	13	4	2	1	2	1	2			11	10	2	2	2	2	2	2	3	1	1	2	2	3	2	2	2	1	2	3
						210				15	8	2	1	3	2	1				12	6	2	2	2	2	2	1	2	1	3	2	2	1	2	1	2	3	1
						224					10	3	2	2	1	2				13	8	2	2	2	2	2	2	1	2	2	3	3	2	1	2	3	2	3
						238					11	7	2	3	2	2					12	2	5	2	2	1	1	2	2	3	1	2	1	1	2	1	3	2
						252					17	5	5	3	2	2					10	5	4	2	2	1	1	2	1	3	1	1	2	1	1	2	3	2
						266						9	5	3	2	1						4	12	7	4	2	2	1	2	2	1	2	1	3	2	2	2	1
						280						13	11	3	2	2						11	10	8	11	1	2	2	1	2	3	2	2	2	1	2	3	2
						294							20	7	5	2								16	14	2	1	1	2	1	2	3	2	1	2	2	1	3
						308								9	7	4									15	2	1	2	2	1	4	2	1	2	4	1	2	2
						322								18	20	6										6	3	1	3	1	2	4	2	4	3	3	1	2
						336										14										8	2	2	2	1	3	3	3	2	2	1	4	3
						350										20										13	3	3	2	2	4	2	3	4	2	2	2	2
						364																				20	2	3	2	3	1	4	2	2	3	3	1	2
				Fig. S3g		Age (days)	Tg-αSynA53T										Tg-αSynA53T/Tg-HA LAMP1 Myc										Tg-HA LAMP1 Myc						WT
				Descent time (s)		56	6	7	6	6	8	7	6	6	6	6	7	5	8	5	8	7	5	6	8	7	8	7	6	5	7	9	6	5	6	7	6	6
						84	8	9	7	8	7	9	7	7	7	6	7	7	9	6	9	8	7	7	9	7	8	8	7	6	7	5	6	6	7	7	6	6
						98	5	5	7	7	6	5	6	9	6	6	8	8	8	5	8	8	8	6	6	6	7	8	5	8	9	8	7	6	8	7	6	8
						112	6	8	6	6	8	7	7	7	6	5	10	8	9	6	8	9	7	5	7	6	7	6	8	6	8	7	7	7	9	6	7	6
						126	12	10	6	6	7	6	9	6	6	9	13	9	8	5	9	8	7	8	9	7	6	8	6	7	7	9	8	5	8	5	6	6
						140	10	13	6	5	7	5	7	8	8	6		10	6	6	5	8	6	7	5	6	6	6	6	5	7	6	7	8	6	7	8	7
						154			10	7	6	9	6	8	6	5		14	9	7	7	6	6	7	6	6	7	8	7	6	8	7	6	6	8	7	6	6
						168			14	8	8	7	6	8	7	6		12	13	5	6	6	7	5	7	7	8	6	5	7	6	6	7	6	6	8	5	5
						182			11	11	6	6	7	8	9	5		16	15	7	7	6	6	7	6	9	8	8	7	7	6	6	5	6	8	8	9	5
						196			13	14	5	8	7	6	6	8			11	10	6	6	6	6	7	6	7	5	9	7	6	7	7	8	6	6	5	7
						210				15	12	6	6	6	7	6				12	9	8	7	7	7	8	6	8	7	8	7	6	8	7	5	7	9	6
						224					13	7	8	8	9	7				15	16	6	6	8	6	6	7	6	7	6	8	7	8	7	5	9	6	6
						238					14	11	9	7	7	6					12	7	7	8	7	5	8	6	6	6	6	7	7	6	8	7	5	6
						252					12	10	10	6	7	6					17	9	12	6	7	6	8	7	9	8	7	7	6	6	5	6	6	7
						266						15	9	8	6	8						12	11	11	8	6	9	6	6	7	8	6	5	7	8	8	7	7
						280						13	11	6	7	8						14	16	13	12	7	8	7	6	6	8	6	5	6	7	5	8	7
						294							16	14	12	7								16	15	5	8	7	8	9	6	6	6	7	7	8	7	6
						308								12	15	6									13	8	6	6	7	7	5	8	7	6	6	8	6	9
						322								18	15	10										9	6	6	6	7	6	7	9	7	5	8	6	7
						336										14										14	8	6	7	5	7	7	5	7	6	9	6	7
						350										17										12	7	6	6	8	9	8	9	6	5	8	7	7
						364																				14	6	8	7	5	6	7	7	6	6	8	5	6

## Sheet: Fig. S4
Fig. S4a
		Tg-αSynA53T	Tgx2-αSynA53T	WT
	Age of death (days)	152	61	no deaths by 347 days
		164	93
		208	115
		213	127
		258	127
		270	133
		304	141
		325	149
		331	153
		347	153
			160
			171
			195
Fig. S4b		Tg-αSynA53T	Tgx2-αSynA53T	WT
	Age of death (days)	140	49	no mice with hind-limb clasping by 347 days
		140	77
		182	105
		189	105
		245	112
		245	119
		280	119
		301	133
		301	140
		322	133
			140
			147
			168
Fig. S4c		Tg-αSynA53T	Tgx2-αSynA53T	WT		Age (days)	Tg-αSynA53T										Tgx2-αSynA53T													WT
	Age of mouse when it fails grid hang (hang less than 120 sec)	126	56	no mice failed		28	120	120	120	120	120	120	120	120	120	120	120	120	120	120	120	120	120	120	120	120	120	120	120	120	120	120	120	120	120
		126	84			42	120	120	120	120	120	120	120	120	120	120	120	120	120	120	120	120	120	120	120	120	120	120	120	120	120	120	120	120	120
		168	98			56	120	120	120	120	120	120	120	120	120	120	27	120	120	120	120	120	120	120	120	120	120	120	120	120	120	120	120	120	120
		196	112			70	120	120	120	120	120	120	120	120	120	120		120	120	120	120	120	120	120	120	120	120	120	120	120	120	120	120	120	120
		224	112			84	120	120	120	120	120	120	120	120	120	120		3	120	120	120	120	120	120	120	120	120	120	120	120	120	120	120	120	120
		252	126			98	120	120	120	120	120	120	120	120	120	120			64	120	120	120	120	120	120	120	120	120	120	120	120	120	120	120	120
		280	126			112	120	120	120	120	120	120	120	120	120	120			10	32	104	120	120	120	120	120	120	120	120	120	120	120	120	120	120
		294	140			126	68	90	120	120	120	120	120	120	120	120				2	7	48	91	120	120	120	120	120	120	120	120	120	120	120	120
		308	140			140	41	49	120	120	120	120	120	120	120	120							15	2	47	83	107	120	120	120	120	120	120	120	120
		322	140			154		5	120	120	120	120	120	120	120	120											32	120	120	120	120	120	120	120	120
			140			168			108	120	120	120	120	120	120	120												41	86	120	120	120	120	120	120
			168			182			73	120	120	120	120	120	120	120													9	120	120	120	120	120	120
			168			196			9	113	120	120	120	120	120	120														120	120	120	120	120	120
						210				2	120	120	120	120	120	120														120	120	120	120	120	120
						224					88	120	120	120	120	120														120	120	120	120	120	120
						238					51	120	120	120	120	120														120	120	120	120	120	120
						252					2	104	120	120	120	120														120	120	120	120	120	120
						266						4	120	120	120	120														120	120	120	120	120	120
						280							116	120	120	120														120	120	120	120	120	120
						294							13	109	120	120														120	120	120	120	120	120
						308								50	99	120														120	120	120	120	120	120
						322								1	20	107														120	120	120	120	120	120
						336										4														120	120	120	120	120	120
				Fig. S4d		Age (days)	Tg-αSynA53T										Tgx2-αSynA53T													WT
				Time for turn (s)		28	5	4	6	4	2	4	2	5	3	6	3	3	6	2	6	4	7	5	3	2	3	2	5	3	4	5	3	7	5
						42	2	2	3	2	1	2	2	2	3	3	6	3	3	3	2	2	2	1	1	2	2	2	1	2	2	3	2	2	2
						56	2	1	1	1	3	2	1	2	1	2	9	4	2	2	1	1	2	1	1	2	2	1	2	1	4	1	1	2	3
						70	4	7	2	3	3	3	1	2	4	3		9	2	3	1	2	1	2	2	1	1	2	4	3	1	1	3	3	1
						84	3	3	2	4	3	3	1	4	3	3		13	4	3	2	1	2	3	2	2	2	2	1	2	2	2	1	1	2
						98	7	2	1	1	2	1	2	2	2	1			5	2	3	2	4	1	3	2	3	1	2	1	2	2	3	3	2
						112	3	4	2	2	1	2	2	3	3	3			8	9	6	6	7	3	4	1	2	3	2	3	3	2	1	7	4
						126	10	7	1	2	1	1	2	3	2	1				20	10	13	9	9	10	9	2	3	2	2	1	1	2	2	5
						140	13	11	7	3	2	1	4	3	3	1							14	11	18	20	6	4	2	1	2	3	3	2	3
						154		9	9	4	2	3	2	1	2	2											20	7	4	1	1	1	2	1	2
						168			13	3	2	3	1	1	1	2												12	16	2	2	2	2	2	1
						182			10	3	1	2	2	3	2	2													20	1	2	1	1	3	2
						196			20	13	2	4	4	2	3	1														2	1	2	1	1	2
						210				12	8	7	2	2	2	3														2	2	2	2	1	2
						224					10	2	1	3	2	3														3	2	3	1	1	1
						238					11	7	2	2	2	3														2	1	2	3	2	3
						252					20	5	3	4	1	2														2	1	2	1	1	1
						266						9	5	2	2	3														3	2	1	2	2	2
						280							11	3	1	1														2	1	3	1	1	2
						294							20	3	5	3														3	2	4	1	1	1
						308								9	7	4														2	3	2	1	4	3
						322								20	13	6														3	2	1	2	2	2
						336										20														2	1	1	3	2	1
				Fig. S4e		Age (days)	Tg-αSynA53T										Tgx2-αSynA53T													WT
				Descent time (s)		28	9	6	7	8	6	6	6	8	9	7	7	9	5	5	6	5	7	6	5	7	8	7	7	9	8	8	7	6	6
						42	7	6	6	7	6	8	7	7	7	6	10	7	8	7	9	6	5	8	9	5	6	8	8	8	7	6	7	6	6
						56	7	6	6	6	6	6	6	7	6	6	13	7	6	5	6	6	5	7	7	6	9	6	7	6	6	8	8	7	6
						70	6	6	5	8	6	7	7	6	7	7		9	8	6	7	7	6	7	8	6	6	6	8	7	6	7	9	7	7
						84	9	6	8	5	8	8	7	6	6	6		11	6	6	7	8	8	6	7	6	6	7	6	5	8	5	6	5	6
						98	10	8	6	8	5	7	8	7	6	9			12	7	9	8	9	8	8	7	5	7	6	7	9	6	6	8	7
						112	13	6	5	7	9	8	9	7	6	8			14	12	9	12	7	10	7	7	8	6	6	6	7	6	7	7	8
						126	10	9	8	5	8	7	6	6	8	7				20	14	16	9	11	12	13	6	5	6	6	7	9	6	8	7
						140	14	14	6	7	7	6	6	8	7	9							14	11	17	19	14	9	7	7	8	8	7	6	7
						154		15	9	8	6	6	5	7	6	7											20	12	8	8	6	8	5	8	6
						168			11	6	9	8	7	6	7	7												15	12	7	8	7	6	7	9
						182			10	12	6	7	8	7	6	8													20	5	9	7	7	6	7
						196			20	11	6	6	6	7	7	8														7	6	6	7	6	5
						210				16	8	6	6	8	8	7														6	5	6	8	8	8
						224					10	7	7	6	9	8														7	5	7	7	9	6
						238					12	6	5	8	8	9														7	6	7	6	9	8
						252					15	11	7	7	7	8														6	6	6	6	8	7
						266						11	10	6	8	8														6	7	6	6	7	6
						280							13	9	7	7														7	5	7	6	7	5
						294							20	12	9	8														7	5	7	9	7	7
						308								10	9	11														6	7	5	6	9	7
						322								20	13	13														6	7	6	8	9	8
						336										20														8	8	7	9	8	7
				Fig. S4f			αSyn Aggr. (% of Tg-αSynA53T on day 168)														αSyn Aggr. on day 56
						Age (days)	WT				Tg-αSynA53T				Tgx2-αSynA53T						WT	Tg-αSynA53T	Tgx2-αSynA53T
						14									7	9	8	7			9	9	130
						28									8	18	7	23			9	8	115
						42									71	88	65	82			8	7	95
						56	9	9	8	8	9	8	7	9	130	115	95	104			8	9	104
						84	12	10	11	6	8	8	8	8
						112	11	7	7	8	9	14	22	10
						140	10	6	8	8	46	63	67	56
						168	8	11	6	9	100	100	100	100
							αSyn Fila. (% of Tg-αSynA53T on day 168)														αSyn Fila. on day 56
						Age (days)	WT				Tg-αSynA53T				Tgx2-αSynA53T						WT	Tg-αSynA53T	Tgx2-αSynA53T
						14									5	4	4	6			5	6	104
						28									6	5	6	4			4	6	92
						42									52	63	68	57			7	7	94
						56	5	4	7	5	6	6	7	7	104	92	94	106			5	7	106
						84	7	3	7	7	7	11	9	11
						112	5	6	6	7	7	4	4	4
						140	3	5	7	6	40	60	32	57
						168	6	6	5	3	100	100	100	100
							αSyn Amyl. (% of Tg-αSynA53T on day 168)														αSyn Amyl. on day 56
						Age (days)	WT				Tg-αSynA53T				Tgx2-αSynA53T						WT	Tg-αSynA53T	Tgx2-αSynA53T
						14									5	4	6	5			7	7	96
						28									4	6	4	4			4	6	84
						42									41	49	46	39			6	6	88
						56	7	4	6	5	7	6	6	6	96	84	88	83			5	6	83
						84	4	6	4	6	11	12	7	9
						112	5	5	5	4	5	4	6	4
						140	7	5	5	6	30	18	24	39
						168	7	7	6	4	100	100	100	100

[truncated: 6 more sheets: Fig. S5, Fig. S6, Fig. S7, Fig. S8, Fig. S9, Fig. S10]
